# Supplementary material for: Stealth and deception: Adaptive motion camouflage in hunting broadclub cuttlefish
Source: Sci Adv. 2025 Mar 26;11(13):eadr3686. doi: 10.1126/sciadv.adr3686 (PMC11939058; doi:10.1126/sciadv.adr3686)
Supplement: Supplementary file 2 — Movies S1 to S6 [file sciadv.adr3686_movies_s1_to_s6.zip]

Archive with 7 entries (7 files):
- sciadv.adr3686_movie_s6.mp4
- sciadv.adr3686_movie_s5.avi
- sciadv.adr3686_movie_s4.avi
- sciadv.adr3686_movie_s3.mp4
- sciadv.adr3686_movie_s2.mp4
- sciadv.adr3686_movie_s1.mp4
- sciadv.adr3686.pdf
